# Supplementary material for: Assessment of Cold Atmospheric Pressure Plasma (CAPP) Treatment for Degradation of Antibiotic Residues in Water
Source: Antibiotics (Basel). 2023 Jun 28;12(7):1115. doi: 10.3390/antibiotics12071115 (PMC10376056; doi:10.3390/antibiotics12071115)
Supplement: Supplementary file 1 [file antibiotics-12-01115-s001.zip]

Archive with 1 entries (1 files):
- antibiotics-2465012-supplementary.pdf
